# Supplementary material for: Cathepsin S Is More Abundant in Serum of Mycobacterium avium subsp. paratuberculosis-Infected Dairy Cows
Source: Metabolites. 2024 Apr 11;14(4):215. doi: 10.3390/metabo14040215 (PMC11051907; doi:10.3390/metabo14040215)
Supplement: Supplementary file 1 [file metabolites-14-00215-s001.zip]

Archive with 1 entries (1 files):
- metabolites-2932363-supplementary.xlsx
