# Supplementary material for: Cathepsin S Is More Abundant in Serum of Mycobacterium avium subsp. paratuberculosis-Infected Dairy Cows
Source: Metabolites. 2024 Apr 11;14(4):215. doi: 10.3390/metabo14040215 (PMC11051907; doi:10.3390/metabo14040215)
Supplement: Supplementary file 1 [file metabolites-14-00215-s001.zip › metabolites-2932363-supplementary.xlsx]

## Sheet: Tabelle1
Farm	Cow number	MAP infection status	Serum proteomics	Western blot assay
Farm 1 (infected farm)	cow 1	negative in ELISA (milk and serum) and fecal culture	√	√
	cow 2	negative in ELISA (milk and serum) and fecal culture	√	√
	cow 3	negative in ELISA (milk and serum) and fecal culture	√	√
	cow 4	negative in ELISA (milk and serum) and fecal culture	√	√
	cow 5	negative in ELISA (milk and serum) and fecal culture	√	√
	cow 6	negative in ELISA (milk and serum) and fecal culture	√	√
	cow 7	negative in ELISA (milk and serum) and fecal culture	√	√
	cow 8	positive in ELISA (milk and serum) and fecal culture	√	√
	cow 9	positive in ELISA (milk and serum) and fecal culture	√	√
	cow 10	positive in ELISA (milk and serum) and fecal culture	√	√
	cow 11	positive in ELISA (milk and serum) and fecal culture	√	√
	cow 12	positive in ELISA (milk and serum) and fecal culture	√	√
	cow 13	positive in ELISA (milk and serum) and fecal culture	√	√
	cow 14	positive in ELISA (milk and serum) and fecal culture	√	√
	cow 15	positive in ELISA (milk and serum) and fecal culture	-	√
	cow 16	positive in ELISA (milk and serum) and fecal culture	-	√
Farm 2 (uninfected farm; regularly tested fecal samples and sock swab samples)	cow 17	negative in ELISA (milk and serum)	√	-
	cow 18	negative in ELISA (milk and serum)	√	-
	cow 19	negative in ELISA (milk and serum)	√	-
	cow 20	negative in ELISA (milk and serum)	√	-
	cow 21	negative in ELISA (milk and serum)	√	-
	cow 22	negative in ELISA (milk and serum)	√	-
	cow 23	negative in ELISA (milk and serum)	√	-
	cow 24	negative in ELISA (milk and serum)	√	-
	cow 25	negative in ELISA (milk and serum)	√	-
	cow 26	negative in ELISA (milk and serum)	√	-
	cow 27	negative in ELISA (milk and serum)	√	-
	cow 28	negative in ELISA (milk and serum)	√	-
	cow 29	negative in ELISA (milk and serum)	√	-
	cow 30	negative in ELISA (milk and serum)	√	-
	cow 31	negative in ELISA (milk and serum)	√	-
	cow 32	negative in ELISA (milk and serum)	√	-
	cow 33	negative in ELISA (milk and serum)	√	-
	cow 34	negative in ELISA (milk and serum)	√	-
	cow 35	negative in ELISA (milk and serum)	√	-
	cow 36	negative in ELISA (milk and serum)	√	-
	cow 37	negative in ELISA (milk and serum)	√	-
Farm 3 (infected farm)	cow 38	negative in ELISA (serum) and fecal culture	-	√
	cow 39	negative in ELISA (serum) and fecal culture	-	√
	cow 40	positive in ELISA (serum) and fecal culture	-	√
	cow 41	positive in ELISA (serum) and fecal culture	-	√
	cow 42	positive in ELISA (serum) and fecal culture	-	√
